# Supplementary material for: High-Density Lipoproteins from Coronary Artery Disease and Aortic Valve Stenosis Patients Differentially Regulate Gene Expression in a Model of Cardiac Adipocytes
Source: Cells. 2025 Jan 30;14(3):205. doi: 10.3390/cells14030205 (PMC11817163; doi:10.3390/cells14030205)
Supplement: Supplementary file 1 [file cells-14-00205-s001.zip]

Archive with 1 entries (1 files):
- cells-3368718-supplementary.pdf
